# Supplementary material for: Characterization of the SWEET Gene Family in Longan (Dimocarpus longan) and the Role of DlSWEET1 in Cold Tolerance
Source: Int J Mol Sci. 2022 Aug 10;23(16):8914. doi: 10.3390/ijms23168914 (PMC9408694; doi:10.3390/ijms23168914)
Supplement: Supplementary file 1 [file ijms-23-08914-s001.zip › Supplementary Table.xlsx]

## Sheet: Table S1
Table S1. Analysis and distribution of conserved motifs in Dimocarpus longan DlSWEET proteins.
Motif	Width	Best possible match
1	21	FASPLPTFRRVIKTKSVEFMP
2	41	NATLWFIYGLLVKDLFIAIPNGLGFAFGIAQLILYFIYRKS
3	21	SIPYVISLFNCMLWVWYGLPK
4	29	LVITINSFGXVLETXYIIIFLIYAPKKKK
5	21	HTGHKRLTFVGWICLAFSISM
6	15	RLAFGILGNIISFLL
7	29	EEPNKWDIEQNVEKTKQLQLVTNNNNTNK
8	49	NETTTKQKGEGQWKEVSLSSVESKDNVSQPSNYKEMKMNTRLMTSTESN
9	8	FYLSLFlF
10	20	TQRINTARKQAAMEGIDISE

## Sheet: Table S2
Table S2. Analysis and distribution of Cis-acting elements in the promoters of DlSWEETs.
Gene ID	Light responsive																				Phytohormone responsive									Plant growth regulation									Stress responsive
	3-AF1 binding site	AAAC-motif	ACE	AE-box	AT1-motif	ATC-motif	ATCT-motif	Box 4	chs-CMA1a	chs-CMA2a	GA-motif	GATA-motif	G-Box	GT1-motif	GTGGC-motif	I-box	LAMP-element	TCCC-motif	TCT-motif	MRE	ABRE	AuxRR-core	CGTCA-motif	ERE	P-box	TATC-box	TCA-element	TGACG-motif	TGA-element	CAT-box	CCAAT-box	CCGTCC-box	GCN4_motif	HD-Zip 1	MBSI	MSA-like	O2-site	RY-element	ARE	DRE core	GC-motif	LTR	MBS	TC-rich repeats	WUN-motif
DlSWEET3b								6				1					1		1	2			1	2				1	2	1									3						2
DlSWEET3c								5					3					2		1	3		2	1	1	1	1	2						1			1	1	3				1	1
DlSWEET3a		1						1										1		1		1																	2			1			1
DlSWEET9b			1	1				5					1						1		1		1	1	1			1	2				1						2				1
DlSWEET9c				1			2	5		1			2	1	1		1		1	1	2	1	1	2	2			1					1						1						3
DlSWEET9a							1	2				1	4						2	1	3								1								1		2					1	3
DlSWEET1					1			3	1			1		1			1			1	1		1	4				1									1		4					1	1
DlSWEET10b			1					7				1		1		1			1					7											1				2						2
DlSWEET10c	1							3					5							1	4	1	2					2		2									1		1				4
DlSWEET10a				1				3					2	3					2	1	3	1	1	1			1	1									1			1			1
DlSWEET16a				1	1		1	2			1		4	1		1					3				1				2	2			1	1					1			2	1	1
DlSWEET16b			1					2				1	1								1			7											1				3
DlSWEET2a					1		2	2					1								1			3	1		1			1													1
DlSWEET7a							1	3	1		1		1	1						1	1		1	3			2	1			1	1				1	1	1	1						1
DlSWEET4								1								1	1		1				4					4	1														2
DlSWEET9d						1		1	1		1	1	2						1		3		1				1	1	1	1									3			1	1
DlSWEET2b				1				6	1		1							1									1						1						1						1
DlSWEET7c								3				2	1	2		1	1		1		1			4					1		1						1						1
DlSWEET7b								3				2	1	2		1	1		1		1			4					1		1						1						1

## Sheet: Table S3
Table S3. The primer sequences used in this study
Gene	Forward（ 5′ → 3′）	Reverse（ 5′ → 3′）
Actin-longan	TGCTATCCTTCGGTTGGACC	CGGACGATTTCCCGTTCAG
DlSWEET1-qPCR	GTGGCACTTCGTGGTTCATC	CCTGTCCTTCCTTTTTGCGG
DlSWEET2a-qPCR	TTCAATCGGCGCAGCTTTTC	CGCCGCAAGGTAGTGTCAAT
DlSWEET2b-qPCR	ACACGGCTCAAAAATATGCCG	CAACGACTTATCTGCCCCGT
DlSWEET3a-qPCR	CGACCCCTAATATCGTCGCC	TGCAGCTGTTTGGTTTTCTCG
DlSWEET10c-qPCR	CAGGGGCTTTGACATTTGGC	TCCAAAGCATTGCGCTGAAG
DlSWEET16a-qPCR	ACAGTGTGCTTGTTGCCACT	ACCAGGAAACGTCACATCCAA
DlSWEET16b-qPCR	TCCATTTACGCTGTGCTCGT	CATCATCCCCGTGGTAGTCG
DlSWEET1-CDS	ATGGATATCGCACATTTCATATT	CTACACTCCAAACCGTGACC
DlSWEET1-pSAK277	CGGAATTCATGGATATCGCACATTTCATATT	CCAAGCTTCTACACTCCAAACCGTGACC
Actin-Arabidopsis	GCAGCATGAAGATCAAGGTGG	GTAACAAACTCACCACCACG
